# Supplementary material for: Effect of Silver Modification on the Photoactivity of Titania Coatings with Different Pore Structures
Source: Nanomaterials (Basel). 2021 Aug 30;11(9):2240. doi: 10.3390/nano11092240 (PMC8466528; doi:10.3390/nano11092240)
Supplement: Supplementary file 1 [file nanomaterials-11-02240-s001.zip]

Archive with 1 entries (1 files):
- nanomaterials-1356434-supplementary.pdf
